# Supplementary material for: Thinking Green on 3D Printing: Sustainable Polymer Compositions of Post-Consumer Polypropylene and Tire Rubber Crumbs Intended for Industrial Applications
Source: Materials (Basel). 2024 Oct 25;17(21):5209. doi: 10.3390/ma17215209 (PMC11547059; doi:10.3390/ma17215209)
Supplement: Supplementary file 1 [file materials-17-05209-s001.zip]

Archive with 1 entries (1 files):
- materials-3266041-supplementary.pdf
